# Supplementary material for: IgM Antiphospholipid Antibodies in Antiphospholipid Syndrome: Prevalence, Clinical Associations, and Diagnostic Implications—A Scoping Review
Source: J Clin Med. 2025 Oct 11;14(20):7164. doi: 10.3390/jcm14207164 (PMC12565476; doi:10.3390/jcm14207164)
Supplement: Supplementary file 1 [file jcm-14-07164-s001.zip]

Archive with 2 entries (2 files):
- IgM Review_Supplementary Data 1_PRISMA-ScR-Checklist.pdf
- IgM Review_Supplementary Data 2_Search queries.pdf
